# Supplementary material for: FOXA1 and RAB25 as Biomarkers of Breast Cancer Cell Response to CYP1A1-Activated Prodrugs: Insights from CEU-938
Source: Pharmaceuticals (Basel). 2026 Feb 25;19(3):357. doi: 10.3390/ph19030357 (PMC13029409; doi:10.3390/ph19030357)
Supplement: Supplementary file 1 [file pharmaceuticals-19-00357-s001.zip]

Archive with 1 entries (1 files):
- pharmaceuticals-4127928-supplementary.pdf
